# Supplementary material for: PRC1 and RACGAP1 are Diagnostic Biomarkers of Early HCC and PRC1 Drives Self-Renewal of Liver Cancer Stem Cells
Source: Front Cell Dev Biol. 2022 Apr 4;10:864051. doi: 10.3389/fcell.2022.864051 (PMC9014962; doi:10.3389/fcell.2022.864051)
Supplement: Supplementary file 2 [file Table1.XLSX]

## Sheet: Table 1
GEO accession	Tissue	Sex	Age	HBV status
GSM3428716	Tumor sample	M	72	Positive
GSM3428717	Tumor sample	M	39	Positive
GSM3428718	Tumor sample	M	63	Positive
GSM3428719	Tumor sample	M	44	Positive
GSM3428720	Tumor sample	M	43	Positive
GSM3428721	Tumor sample	M	38	Positive
GSM3428722	Tumor sample	M	47	Positive
GSM3428723	Tumor sample	F	74	Positive
GSM3428724	Tumor sample	M	75	Positive
GSM3428725	Tumor sample	F	58	Positive
GSM3428726	Tumor sample	M	55	Positive
GSM3428727	Tumor sample	M	51	Positive
GSM3428728	Tumor sample	M	51	Positive
GSM3428729	Tumor sample	M	67	Positive
GSM3428730	Tumor sample	M	66	Positive
GSM3428731	Tumor sample	M	67	Positive
GSM3428732	Tumor sample	M	76	Positive
GSM3428733	Tumor sample	M	50	Positive
GSM3428734	Tumor sample	M	30	Positive
GSM3428735	Tumor sample	M	54	Positive
GSM3428736	Tumor sample	M	33	Positive
GSM3428737	Tumor sample	M	61	Positive
GSM3428738	Tumor sample	M	51	Positive
GSM3428739	Tumor sample	M	38	Positive
GSM3428740	Tumor sample	M	79	Positive
GSM3428741	Tumor sample	M	68	Positive
GSM3428742	Tumor sample	M	59	Positive
GSM3428743	Tumor sample	M	72	Positive
GSM3428744	Tumor sample	M	57	Positive
GSM3428745	Tumor sample	F	52	Positive
GSM3428746	Tumor sample	M	57	Positive
GSM3428747	Tumor sample	F	35	Positive
GSM3428748	Tumor sample	M	57	Positive
GSM3428749	Tumor sample	M	33	Positive
GSM3428750	Tumor sample	F	60	Positive
GSM3428751	Tumor sample	M	69	Positive
GSM3428752	Tumor sample	M	48	Positive
GSM3428753	Tumor sample	M	75	Positive
GSM3428754	Tumor sample	M	66	Positive
GSM3428755	Tumor sample	M	59	Positive
GSM3428756	Tumor sample	M	44	Positive
GSM3428757	Tumor sample	M	66	Positive
GSM3428758	Tumor sample	M	83	Positive
GSM3428759	Tumor sample	M	64	Positive
GSM3428760	Tumor sample	M	62	Positive
GSM3428761	Tumor sample	M	73	Positive
GSM3428762	Tumor sample	F	72	Positive
GSM3428763	Tumor sample	M	39	Positive
GSM3428764	Tumor sample	M	69	Positive
GSM3428765	Tumor sample	M	35	Positive
GSM3428766	Tumor sample	M	62	Positive
GSM3428767	Tumor sample	M	59	Positive
GSM3428768	Tumor sample	M	64	Positive
GSM3428769	Tumor sample	M	70	Positive
GSM3428770	Tumor sample	M	62	Positive
GSM3428771	Tumor sample	M	56	Positive
GSM3428772	Tumor sample	M	81	Positive
GSM3428773	Tumor sample	M	77	Positive
GSM3428774	Tumor sample	M	72	Positive
GSM3428775	Tumor sample	F	74	Positive
GSM3428776	Tumor sample	F	72	Positive
GSM3428777	Tumor sample	M	64	Positive
GSM3428778	Tumor sample	M	75	Positive
GSM3428779	Tumor sample	M	51	Positive
GSM3428780	Tumor sample	M	56	Positive
GSM3428781	Tumor sample	M	80	Positive
GSM3428782	Tumor sample	M	55	Positive
GSM3428783	Tumor sample	M	52	Positive
GSM3428784	Tumor sample	F	76	Positive
GSM3428785	Tumor sample	M	53	Positive
GSM3428786	Adjacent Normal sample	F	58	Positive
GSM3428787	Adjacent Normal sample	M	51	Positive
GSM3428788	Adjacent Normal sample	M	67	Positive
GSM3428789	Adjacent Normal sample	M	66	Positive
GSM3428790	Adjacent Normal sample	M	67	Positive
GSM3428791	Adjacent Normal sample	M	76	Positive
GSM3428792	Adjacent Normal sample	M	50	Positive
GSM3428793	Adjacent Normal sample	M	30	Positive
GSM3428794	Adjacent Normal sample	M	54	Positive
GSM3428795	Adjacent Normal sample	M	33	Positive
GSM3428796	Adjacent Normal sample	M	61	Positive
GSM3428797	Adjacent Normal sample	M	51	Positive
GSM3428798	Adjacent Normal sample	M	38	Positive
GSM3428799	Adjacent Normal sample	M	79	Positive
GSM3428800	Adjacent Normal sample	M	68	Positive
GSM3428801	Adjacent Normal sample	M	59	Positive
GSM3428802	Adjacent Normal sample	M	72	Positive
GSM3428803	Adjacent Normal sample	M	57	Positive
GSM3428804	Adjacent Normal sample	F	52	Positive
GSM3428805	Adjacent Normal sample	M	57	Positive
GSM3428806	Adjacent Normal sample	F	35	Positive
GSM3428807	Adjacent Normal sample	M	57	Positive
GSM3428808	Adjacent Normal sample	M	62	Positive
GSM3428809	Adjacent Normal sample	M	56	Positive
GSM3428810	Adjacent Normal sample	M	81	Positive
GSM3428811	Adjacent Normal sample	M	77	Positive
GSM3428812	Adjacent Normal sample	M	72	Positive
GSM3428813	Adjacent Normal sample	F	74	Positive
GSM3428814	Adjacent Normal sample	F	72	Positive
GSM3428815	Adjacent Normal sample	M	64	Positive
GSM3428816	Adjacent Normal sample	M	75	Positive
GSM3428817	Adjacent Normal sample	M	51	Positive
GSM3428818	Adjacent Normal sample	M	56	Positive
GSM3428819	Adjacent Normal sample	M	80	Positive
GSM3428820	Adjacent Normal sample	M	55	Positive
GSM3428821	Adjacent Normal sample	M	52	Positive
GSM3428822	Adjacent Normal sample	F	76	Positive
